# Supplementary material for: Assessment of In Vitro Bioaccessibility and In Vivo Oral Bioavailability as Complementary Tools to Better Understand the Effect of Cooking on Methylmercury, Arsenic, and Selenium in Tuna
Source: Toxics. 2021 Feb 3;9(2):27. doi: 10.3390/toxics9020027 (PMC7913187; doi:10.3390/toxics9020027)
Supplement: Supplementary file 1 [file toxics-09-00027-s001.zip]

Archive with 2 entries (2 files):
- raw_data_base.xlsx
- toxics-1084049 supplementary 1.docx
