# Supplementary material for: Assessment of In Vitro Bioaccessibility and In Vivo Oral Bioavailability as Complementary Tools to Better Understand the Effect of Cooking on Methylmercury, Arsenic, and Selenium in Tuna
Source: Toxics. 2021 Feb 3;9(2):27. doi: 10.3390/toxics9020027 (PMC7913187; doi:10.3390/toxics9020027)
Supplement: Supplementary file 1 [file toxics-09-00027-s001.zip › raw_data_base.xlsx]

## Sheet: data
Pig	BW	Sampling time	Blood vessel	Treatment	Blood compartment	Hematocrite	Hemoglobin	debit	THg_level	THg_Intake	THg_Intake_BW adjusted	MeHg_level	Intake_MeHg	MeHg_Intake_BW_adjusted	Se_level	Intake_Se	Se_Intake_BW_adjusted	As_level	Intake_As	As_Intake_BW_adjusted
1R	52	-5	a	raw	wb	0.32	10.5282	1.59288	1.45238	478.765	9.20702	1.10282	129.731	2.49483	232.838	1017.59	19.5691	1.98574	1847.9	35.5365
1R	52	30	a	raw	wb	0.3225	10.303	1.38993	1.61102	478.765	9.20702	1.0744	129.731	2.49483	231.164	1017.59	19.5691	2.69502	1847.9	35.5365
1R	52	60	a	raw	wb	0.2975	9.85258	1.4233	1.51507	478.765	9.20702	1.19858	129.731	2.49483	228.097	1017.59	19.5691	5.46394	1847.9	35.5365
1R	52	90	a	raw	wb	0.2925	10.0402	1.3556	1.97981	478.765	9.20702	1.55369	129.731	2.49483	236.068	1017.59	19.5691	9.35421	1847.9	35.5365
1R	52	120	a	raw	wb	0.31	10.0778	1.2503	2.46988	478.765	9.20702	2.2948	129.731	2.49483	242.192	1017.59	19.5691	10.7298	1847.9	35.5365
1R	52	180	a	raw	wb	0.2975	10.1716	1.05509	2.62782	478.765	9.20702	2.51724	129.731	2.49483	233.408	1017.59	19.5691	9.93746	1847.9	35.5365
1R	52	240	a	raw	wb	0.285	10.0027	1.11192											0
1R	52	300	a	raw	wb	0.3025	10.4906	1.0968	3.75208	478.765	9.20702	3.49816	129.731	2.49483	244.19	1017.59	19.5691	9.5627	1847.9	35.5365
1R	52	360	a	raw	wb	0.2925	9.94641	1.01819	3.63252	478.765	9.20702	3.68078	129.731	2.49483	255.989	1017.59	19.5691	9.41072	1847.9	35.5365
1R	52	420	a	raw	wb	0.2875	9.73998	0.979367											0
1R	52	480	a	raw	wb	0.2975	9.96518	0.911043	3.20824	478.765	9.20702	2.30542	129.731	2.49483	146.662	1017.59	19.5691	4.75554	1847.9	35.5365
1R	52	540	a	raw	wb	0.3125	9.77751	0.857698	3.65814	478.765	9.20702	3.18032	129.731	2.49483	241.401	1017.59	19.5691	6.74841	1847.9	35.5365
1R	52	-5	v	raw	wb	0.32	10.5094	1.59288	1.61979	478.765	9.20702	1.14903	129.731	2.49483	223.757	0	0	1.86938	0	0
1R	52	30	v	raw	wb	0.3225	10.0215	1.38993	1.60081	478.765	9.20702	1.13655	129.731	2.49483	273.661	1017.59	19.5691	2.88882	1847.9	35.5365
1R	52	60	v	raw	wb	0.2975	9.92765	1.4233											0
1R	52	90	v	raw	wb	0.2925	9.94641	1.3556	2.30873	478.765	9.20702	1.84167	129.731	2.49483	232.456	1017.59	19.5691	10.6538	1847.9	35.5365
1R	52	120	v	raw	wb	0.31	10.3217	1.2503	2.48599	478.765	9.20702	2.40304	129.731	2.49483	232.094	1017.59	19.5691	11.1348	1847.9	35.5365
1R	52	180	v	raw	wb	0.2975	10.1716	1.05509	2.3556	478.765	9.20702	2.57809	129.731	2.49483	264.692	1017.59	19.5691	9.61545	1847.9	35.5365
1R	52	240	v	raw	wb	0.285	9.77751	1.11192	3.27834	478.765	9.20702	3.18655	129.731	2.49483	229.193	1017.59	19.5691	10.5457	1847.9	35.5365
1R	52	300	v	raw	wb	0.3025	10.3405	1.0968	3.60127	478.765	9.20702	3.64268	129.731	2.49483	238.868	1017.59	19.5691	9.13263	1847.9	35.5365
1R	52	360	v	raw	wb	0.2925	9.79628	1.01819	3.8471	478.765	9.20702	3.69514	129.731	2.49483	229.914	1017.59	19.5691	9.13602	1847.9	35.5365
1R	52	420	v	raw	wb	0.2875	9.57108	0.979367	3.62948	478.765	9.20702	3.1388	129.731	2.49483	228.31	1017.59	19.5691	8.437	1847.9	35.5365
1R	52	480	v	raw	wb	0.2975	10.0778	0.911043	3.8043	478.765	9.20702	3.36716	129.731	2.49483	229.344	1017.59	19.5691	7.78144	1847.9	35.5365
1R	52	540	v	raw	wb	0.3125	10.4531	0.857698	3.5623	478.765	9.20702	3.35779	129.731	2.49483	209.793	1017.59	19.5691	7.53492	1847.9	35.5365
1R	52	-5	a	raw	s	0.32			0.568166	478.765	9.20702	0.279731	129.731	2.49483	152.976	0	0	2.27009	0	0
1R	52	30	a	raw	s	0.3225			0.467835	478.765	9.20702	0.263495	129.731	2.49483	151.27	1017.59	19.5691	3.185	1847.9	35.5365
1R	52	60	a	raw	s	0.2975			0.601395	478.765	9.20702	0.223771	129.731	2.49483	145.936	1017.59	19.5691	6.86421	1847.9	35.5365
1R	52	90	a	raw	s	0.2925			0.61213	478.765	9.20702	0.43753	129.731	2.49483	155.58	1017.59	19.5691	12.437	1847.9	35.5365
1R	52	120	a	raw	s	0.31			0.685304	478.765	9.20702	0.562025	129.731	2.49483	155.248	1017.59	19.5691	13.6891	1847.9	35.5365
1R	52	180	a	raw	s	0.2975			0.601859	478.765	9.20702	0.53015	129.731	2.49483	163.743	1017.59	19.5691	12.568	1847.9	35.5365
1R	52	240	a	raw	s	0.285			0.807383	478.765	9.20702	0.836536	129.731	2.49483	156.782	1017.59	19.5691	13.8542	1847.9	35.5365
1R	52	300	a	raw	s	0.3025			0.904444	478.765	9.20702	0.840466	129.731	2.49483	159.259	1017.59	19.5691	11.9713	1847.9	35.5365
1R	52	360	a	raw	s	0.2925			0.980083	478.765	9.20702	0.928309	129.731	2.49483	130.754	1017.59	19.5691	10.8821	1847.9	35.5365
1R	52	420	a	raw	s	0.2875			0.910887	478.765	9.20702	0.855722	129.731	2.49483	153.548	1017.59	19.5691	9.7773	1847.9	35.5365
1R	52	480	a	raw	s	0.2975			0.883266	478.765	9.20702	0.874924	129.731	2.49483	152.548	1017.59	19.5691	9.32486	1847.9	35.5365
1R	52	540	a	raw	s	0.3125			0.832218	478.765	9.20702	0.82022	129.731	2.49483	152.48	1017.59	19.5691	8.50391	1847.9	35.5365
1R	52	-5	v	raw	s	0.32			0.725501	478.765	9.20702	0.241144	129.731	2.49483	143.837	0	0	2.43645	0	0
1R	52	30	v	raw	s	0.3225			0.542363	478.765	9.20702	0.255777	129.731	2.49483	152.013	1017.59	19.5691	4.4957	1847.9	35.5365
1R	52	60	v	raw	s	0.2975			0.615583	478.765	9.20702	0.289569	129.731	2.49483	139.825	1017.59	19.5691	7.86213	1847.9	35.5365
1R	52	90	v	raw	s	0.2925			0.280048	478.765	9.20702	0.402917	129.731	2.49483	144.561	1017.59	19.5691	13.3245	1847.9	35.5365
1R	52	120	v	raw	s	0.31			0.350618	478.765	9.20702	0.52257	129.731	2.49483	146.203	1017.59	19.5691	14.144	1847.9	35.5365
1R	52	180	v	raw	s	0.2975			0.337381	478.765	9.20702	0.499505	129.731	2.49483	143.013	1017.59	19.5691	11.8848	1847.9	35.5365
1R	52	240	v	raw	s	0.285			0.890674	478.765	9.20702	0.788433	129.731	2.49483	142.867	1017.59	19.5691	12.94	1847.9	35.5365
1R	52	300	v	raw	s	0.3025			0.871628	478.765	9.20702	0.791437	129.731	2.49483	152.263	1017.59	19.5691	12.1162	1847.9	35.5365
1R	52	360	v	raw	s	0.2925			0.861729	478.765	9.20702	0.852507	129.731	2.49483	143.976	1017.59	19.5691	11.5092	1847.9	35.5365
1R	52	420	v	raw	s	0.2875			0.559225	478.765	9.20702	0.819695	129.731	2.49483	150.495	1017.59	19.5691	10.4273	1847.9	35.5365
1R	52	480	v	raw	s	0.2975			0.937721	478.765	9.20702	0.795966	129.731	2.49483	152.676	1017.59	19.5691	9.81985	1847.9	35.5365
1R	52	540	v	raw	s	0.3125			0.8887	478.765	9.20702	0.740685	129.731	2.49483	156.197	1017.59	19.5691	9.50235	1847.9	35.5365
2	57.7	-5	a	raw	wb	0.328	10.5657	1.30387	0.739036	536.045	9.29021	0.331924	138.28	2.39654	207.029	0	0	1.29479	0	0
2	57.7	30	a	raw	wb	0.328	11.7105	1.35268	0.761054	536.045	9.29021	0.303058	138.28	2.39654	208.079	1295.59	22.4539	1.25978	1851.46	32.0876
2	57.7	60	a	raw	wb	0.32	11.5979	1.45948	0.746315	536.045	9.29021	0.302711	138.28	2.39654	208.01	1295.59	22.4539	1.58494	1851.46	32.0876
2	57.7	90	a	raw	wb	0.323	11.2225	1.57562	1.01306	536.045	9.29021	0.323808	138.28	2.39654	211.838	1295.59	22.4539	1.83016	1851.46	32.0876
2	57.7	120	a	raw	wb	0.318	11.1099	1.45934	0.77621	536.045	9.29021	0.472299	138.28	2.39654	204.154	1295.59	22.4539	2.11379	1851.46	32.0876
2	57.7	180	a	raw	wb	0.31	11.6729	1.43439	1.06849	536.045	9.29021	0.427374	138.28	2.39654	206.231	1295.59	22.4539	2.69751	1851.46	32.0876
2	57.7	240	a	raw	wb	0.323	11.2413	1.35208	1.05817	536.045	9.29021	0.564205	138.28	2.39654	211.542	1295.59	22.4539	2.79238	1851.46	32.0876
2	57.7	300	a	raw	wb	0.313	11.2225	1.66027	1.10696	536.045	9.29021	0.630805	138.28	2.39654	202.141	1295.59	22.4539	3.65991	1851.46	32.0876
2	57.7	360	a	raw	wb	0.308	11.1662	1.36507	1.08404	536.045	9.29021	0.670919	138.28	2.39654	202.482	1295.59	22.4539	4.03249	1851.46	32.0876
2	57.7	420	a	raw	wb	0.298	10.6595	1.46534	1.21008	536.045	9.29021	0.755197	138.28	2.39654	203.974	1295.59	22.4539	4.00752	1851.46	32.0876
2	57.7	480	a	raw	wb	0.293	10.3968	1.37906	1.40968	536.045	9.29021	0.929081	138.28	2.39654	200.885	1295.59	22.4539	3.95181	1851.46	32.0876
2	57.7	540	a	raw	wb	0.323	10.941	1.39412	1.50363	536.045	9.29021	1.02891	138.28	2.39654	199.913	1295.59	22.4539	3.88063	1851.46	32.0876
2	57.7	-5	v	raw	wb	0.328	11.5416	1.30387	0.757429	536.045	9.29021	0.376789	138.28	2.39654	209.606	0	0	1.49485	0	0
2	57.7	30	v	raw	wb	0.328	11.5603	1.35268	0.732435	536.045	9.29021	0.342911	138.28	2.39654	210.069	1295.59	22.4539	1.46424	1851.46	32.0876
2	57.7	60	v	raw	wb	0.32	11.2225	1.45948	0.626674	536.045	9.29021	0.295846	138.28	2.39654	196.022	1295.59	22.4539	1.39464	1851.46	32.0876
2	57.7	90	v	raw	wb	0.323	11.3164	1.57562	0.630896	536.045	9.29021	0.310502	138.28	2.39654	210.189	1295.59	22.4539	1.77865	1851.46	32.0876
2	57.7	120	v	raw	wb	0.318	10.941	1.45934	0.717976	536.045	9.29021	0.385283	138.28	2.39654	208.586	1295.59	22.4539	2.10637	1851.46	32.0876
2	57.7	180	v	raw	wb	0.31	10.9973	1.43439	0.735032	536.045	9.29021	0.428658	138.28	2.39654	207.072	1295.59	22.4539	2.63376	1851.46	32.0876
2	57.7	240	v	raw	wb	0.323	11.504	1.35208	0.828328	536.045	9.29021	0.626468	138.28	2.39654	214.803	1295.59	22.4539	3.18355	1851.46	32.0876
2	57.7	300	v	raw	wb	0.313	10.5845	1.66027	1.12901	536.045	9.29021	0.673312	138.28	2.39654	211.52	1295.59	22.4539	4.14807	1851.46	32.0876
2	57.7	360	v	raw	wb	0.308	10.7158	1.36507	1.25457	536.045	9.29021	0.829598	138.28	2.39654	206.32	1295.59	22.4539	4.177	1851.46	32.0876
2	57.7	420	v	raw	wb	0.298	10.5845	1.46534	1.41551	536.045	9.29021	0.780492	138.28	2.39654	203.885	1295.59	22.4539	4.32743	1851.46	32.0876
2	57.7	480	v	raw	wb	0.293	10.2467	1.37906	1.42696	536.045	9.29021	0.972996	138.28	2.39654	191.867	1295.59	22.4539	3.68772	1851.46	32.0876
2	57.7	540	v	raw	wb	0.323	11.1475	1.39412	1.48356	536.045	9.29021	1.07226	138.28	2.39654	201.666	1295.59	22.4539	3.9171	1851.46	32.0876
2	57.7	-5	a	raw	s	0.328			0.111141	536.045	9.29021	0.0789756	138.28	2.39654	194.687	0	0	1.8014	0	0
2	57.7	30	a	raw	s	0.328			0.0966433	536.045	9.29021	0.082775	138.28	2.39654	210.473	1295.59	22.4539	1.99878	1851.46	32.0876
2	57.7	60	a	raw	s	0.32			0.105824	536.045	9.29021	0.0886484	138.28	2.39654	193.825	1295.59	22.4539	2.29036	1851.46	32.0876
2	57.7	90	a	raw	s	0.323			0.0949672	536.045	9.29021	0.0938708	138.28	2.39654	194.811	1295.59	22.4539	2.10251	1851.46	32.0876
2	57.7	120	a	raw	s	0.318			0.226292	536.045	9.29021	0.110678	138.28	2.39654	200.676	1295.59	22.4539	3.04216	1851.46	32.0876
2	57.7	180	a	raw	s	0.31			0.121452	536.045	9.29021	0.124339	138.28	2.39654	199.569	1295.59	22.4539	3.75619	1851.46	32.0876
2	57.7	240	a	raw	s	0.323			0.130508	536.045	9.29021	0.152693	138.28	2.39654	201.343	1295.59	22.4539	3.88218	1851.46	32.0876
2	57.7	300	a	raw	s	0.313			0.341181	536.045	9.29021	0.183557	138.28	2.39654	190.37	1295.59	22.4539	5.66358	1851.46	32.0876
2	57.7	360	a	raw	s	0.308			0.212836	536.045	9.29021		138.28	2.39654	193.226	1295.59	22.4539	5.34051	1851.46	32.0876
2	57.7	420	a	raw	s	0.298			0.294118	536.045	9.29021	0.215766	138.28	2.39654	199.891	1295.59	22.4539	6.27004	1851.46	32.0876
2	57.7	480	a	raw	s	0.293			0.246964	536.045	9.29021	0.232902	138.28	2.39654	194.358	1295.59	22.4539	5.54257	1851.46	32.0876
2	57.7	540	a	raw	s	0.323			0.292566	536.045	9.29021	0.35305	138.28	2.39654	182.857	1295.59	22.4539	5.77207	1851.46	32.0876
2	57.7	-5	v	raw	s	0.328			0.142821	536.045	9.29021	0.0688771	138.28	2.39654	194.29	0	0	1.72611	0	0
2	57.7	30	v	raw	s	0.328			0.18192	536.045	9.29021	0.0686743	138.28	2.39654	220.004	1295.59	22.4539	1.70667	1851.46	32.0876
2	57.7	60	v	raw	s	0.32			0.282587	536.045	9.29021	0.0724513	138.28	2.39654	196.297	1295.59	22.4539	1.70506	1851.46	32.0876
2	57.7	90	v	raw	s	0.323			0.207503	536.045	9.29021	0.077762	138.28	2.39654	199.743	1295.59	22.4539	2.39475	1851.46	32.0876
2	57.7	120	v	raw	s	0.318			0.167808	536.045	9.29021	0.0954217	138.28	2.39654	202.643	1295.59	22.4539	3.06614	1851.46	32.0876
2	57.7	180	v	raw	s	0.31			0.288622	536.045	9.29021	0.114864	138.28	2.39654	192.14	1295.59	22.4539	3.79078	1851.46	32.0876
2	57.7	240	v	raw	s	0.323			0.17488	536.045	9.29021	0.0826322	138.28	2.39654	210.1	1295.59	22.4539	4.47726	1851.46	32.0876
2	57.7	300	v	raw	s	0.313			0.22236	536.045	9.29021	0.15949	138.28	2.39654	196.785	1295.59	22.4539	4.83612	1851.46	32.0876
2	57.7	360	v	raw	s	0.308			0.19099	536.045	9.29021	0.172499	138.28	2.39654	192.144	1295.59	22.4539	5.25397	1851.46	32.0876
2	57.7	420	v	raw	s	0.298			0.166758	536.045	9.29021	0.208604	138.28	2.39654	183.99	1295.59	22.4539	5.09675	1851.46	32.0876
2	57.7	480	v	raw	s	0.293			0.219394	536.045	9.29021	0.202912	138.28	2.39654	191.743	1295.59	22.4539	5.27513	1851.46	32.0876
2	57.7	540	v	raw	s	0.323			0.354679	536.045	9.29021	0.346809	138.28	2.39654	190.15	1295.59	22.4539	5.56708	1851.46	32.0876
3	51.7	-5	a	raw	wb	0.33	10.7534	1.88794	0.804628	384.478	7.43671	0.341671	88.3867	1.70961	182.174	0	0	1.74263	0	0
3	51.7	30	a	raw	wb	0.293	10.2279	1.8562	0.962132	384.478	7.43671	0.332621	88.3867	1.70961	184.739	1233.54	23.8595	3.35594	1954.48	37.8042
3	51.7	60	a	raw	wb	0.313	10.7534	2.15468	1.02834	384.478	7.43671	0.478056	88.3867	1.70961	179.677	1233.54	23.8595	7.57918	1954.48	37.8042
3	51.7	90	a	raw	wb	0.29	10.5657	1.81261	1.37124	384.478	7.43671	0.582327	88.3867	1.70961	183.837	1233.54	23.8595	10.469	1954.48	37.8042
3	51.7	120	a	raw	wb	0.313	10.7534	1.66077	1.54492	384.478	7.43671	0.82737	88.3867	1.70961	185.735	1233.54	23.8595	10.8814	1954.48	37.8042
3	51.7	180	a	raw	wb	0.313	10.8284	1.38021	2.06239	384.478	7.43671	1.04821	88.3867	1.70961	186.961	1233.54	23.8595	10.2032	1954.48	37.8042
3	51.7	240	a	raw	wb	0.305	10.4531	1.72541	1.91796	384.478	7.43671	1.30767	88.3867	1.70961	185.469	1233.54	23.8595	11.8441	1954.48	37.8042
3	51.7	300	a	raw	wb	0.298	10.2279	1.55718	1.95905	384.478	7.43671	1.2735	88.3867	1.70961	183.847	1233.54	23.8595	9.74545	1954.48	37.8042
3	51.7	360	a	raw	wb	0.313	10.1528	2.00949	2.47041	384.478	7.43671	1.59561	88.3867	1.70961	182.472	1233.54	23.8595	10.186	1954.48	37.8042
3	51.7	420	a	raw	wb	0.315	10.3405	1.4645	2.59686	384.478	7.43671	1.6606	88.3867	1.70961	187.693	1233.54	23.8595	9.79033	1954.48	37.8042
3	51.7	480	a	raw	wb	0.31	10.3405	1.81416	2.41868	384.478	7.43671	1.57627	88.3867	1.70961	188.821	1233.54	23.8595	8.81344	1954.48	37.8042
3	51.7	540	a	raw	wb		9.96518	1.56801	1.94303	384.478	7.43671	1.60489	88.3867	1.70961	179.682	1233.54	23.8595	8.34082	1954.48	37.8042
3	51.7	-5	v	raw	wb	0.33	11.1662	1.88794	1.55421	384.478	7.43671	0.380349	88.3867	1.70961	175.937	0	0	1.512	0	0
3	51.7	30	v	raw	wb	0.293	10.0402	1.8562	1.2678	384.478	7.43671	0.332856	88.3867	1.70961	187.169	1233.54	23.8595	3.83935	1954.48	37.8042
3	51.7	60	v	raw	wb	0.313	10.7158	2.15468	1.41693	384.478	7.43671	0.488906	88.3867	1.70961	186.036	1233.54	23.8595	9.27023	1954.48	37.8042
3	51.7	90	v	raw	wb	0.29	9.96518	1.81261	1.42264	384.478	7.43671	0.579244	88.3867	1.70961	178.444	1233.54	23.8595	12.1216	1954.48	37.8042
3	51.7	120	v	raw	wb	0.313	10.7909	1.66077	1.40829	384.478	7.43671	0.838603	88.3867	1.70961	188.096	1233.54	23.8595	12.396	1954.48	37.8042
3	51.7	180	v	raw	wb	0.313	10.6783	1.38021	1.56404	384.478	7.43671	0.942441	88.3867	1.70961	181.38	1233.54	23.8595	12.0936	1954.48	37.8042
3	51.7	240	v	raw	wb	0.305	10.3405	1.72541	1.85317	384.478	7.43671	1.318	88.3867	1.70961	189.939	1233.54	23.8595	12.3626	1954.48	37.8042
3	51.7	300	v	raw	wb	0.298	10.2279	1.55718	2.13765	384.478	7.43671	1.26199	88.3867	1.70961	181.885	1233.54	23.8595	10.7851	1954.48	37.8042
3	51.7	360	v	raw	wb	0.313	10.4531	2.00949	2.495	384.478	7.43671	1.65334	88.3867	1.70961	178.701	1233.54	23.8595	10.5906	1954.48	37.8042
3	51.7	420	v	raw	wb	0.315	10.5282	1.4645	2.44738	384.478	7.43671	1.62236	88.3867	1.70961	180.453	1233.54	23.8595	10.3222	1954.48	37.8042
3	51.7	480	v	raw	wb	0.31	10.0402	1.81416	2.38132	384.478	7.43671	1.50841	88.3867	1.70961	178.74	1233.54	23.8595	9.48353	1954.48	37.8042
3	51.7	540	v	raw	wb					0						0			0
3	51.7	-5	a	raw	s	0.33			0.324477	384.478	7.43671	0.074559	88.3867	1.70961	155.192	0	0	1.86506	0	0
3	51.7	30	a	raw	s	0.293			0.325106	384.478	7.43671	0.0872016	88.3867	1.70961	142.681	1233.54	23.8595	4.30918	1954.48	37.8042
3	51.7	60	a	raw	s	0.313			0.260209	384.478	7.43671	0.129895	88.3867	1.70961	149.789	1233.54	23.8595	10.3284	1954.48	37.8042
3	51.7	90	a	raw	s	0.29			0.312257	384.478	7.43671	0.164706	88.3867	1.70961	155.007	1233.54	23.8595	15.3254	1954.48	37.8042
3	51.7	120	a	raw	s	0.313			0.453324	384.478	7.43671	0.0856309	88.3867	1.70961	158.597	1233.54	23.8595	15.2988	1954.48	37.8042
3	51.7	180	a	raw	s	0.313			0.45418	384.478	7.43671	0.149025	88.3867	1.70961	152.933	1233.54	23.8595	15.2026	1954.48	37.8042
3	51.7	240	a	raw	s	0.305			0.520737	384.478	7.43671	0.323988	88.3867	1.70961	145.163	1233.54	23.8595	14.8887	1954.48	37.8042
3	51.7	300	a	raw	s	0.298			0.628587	384.478	7.43671	0.331012	88.3867	1.70961	161.708	1233.54	23.8595	13.9327	1954.48	37.8042
3	51.7	360	a	raw	s	0.313			0.610115	384.478	7.43671	0.458949	88.3867	1.70961	153.044	1233.54	23.8595	13.4974	1954.48	37.8042
3	51.7	420	a	raw	s	0.315			0.615901	384.478	7.43671	0.444334	88.3867	1.70961	158.616	1233.54	23.8595	12.7629	1954.48	37.8042
3	51.7	480	a	raw	s	0.31			0.661586	384.478	7.43671	0.415921	88.3867	1.70961	151.062	1233.54	23.8595	10.8598	1954.48	37.8042
3	51.7	540	a	raw	s				0.747174	384.478	7.43671	0.479347	88.3867	1.70961	157.863	1233.54	23.8595	11.2908	1954.48	37.8042
3	51.7	-5	v	raw	s	0.33			0.187064	384.478	7.43671	0.08484	88.3867	1.70961	153.273	0	0	2.05446	0	0
3	51.7	30	v	raw	s	0.293			0.276924	384.478	7.43671	0.09853	88.3867	1.70961	152.511	1233.54	23.8595	5.71617	1954.48	37.8042
3	51.7	60	v	raw	s	0.313			0.305022	384.478	7.43671	0.15719	88.3867	1.70961	154.85	1233.54	23.8595	14.459	1954.48	37.8042
3	51.7	90	v	raw	s	0.29			0.28007	384.478	7.43671	0.19738	88.3867	1.70961	153.272	1233.54	23.8595	17.0933	1954.48	37.8042
3	51.7	120	v	raw	s	0.313			0.409565	384.478	7.43671	0.28372	88.3867	1.70961	158.286	1233.54	23.8595	16.7602	1954.48	37.8042
3	51.7	180	v	raw	s	0.313			0.423211	384.478	7.43671	0.31384	88.3867	1.70961	154.18	1233.54	23.8595	15.3919	1954.48	37.8042
3	51.7	240	v	raw	s	0.305			0.486882	384.478	7.43671	0.42372	88.3867	1.70961	154.239	1233.54	23.8595	15.7855	1954.48	37.8042
3	51.7	300	v	raw	s	0.298			0.473803	384.478	7.43671	0.39959	88.3867	1.70961	149.841	1233.54	23.8595	13.3446	1954.48	37.8042
3	51.7	360	v	raw	s	0.313			0.704707	384.478	7.43671	0.57718	88.3867	1.70961	143.786	1233.54	23.8595	14.2254	1954.48	37.8042
3	51.7	420	v	raw	s	0.315			0.679968	384.478	7.43671	0.53036	88.3867	1.70961	159.495	1233.54	23.8595	12.9045	1954.48	37.8042
3	51.7	480	v	raw	s	0.31			0.456983	384.478	7.43671	0.462747	88.3867	1.70961	155.644	1233.54	23.8595	11.954	1954.48	37.8042
3	51.7	540	v	raw	s					0						0			0
1C	52	-5	a	cooked	wb	0.323	10.9223	1.31861	0.780443	432.379	8.31497	0.573239	137.412	2.64254	198.862	0	0	1.2065	0	0
1C	52	30	a	cooked	wb	0.303	10.5845	1.35366	0.902847	432.379	8.31497	0.555226	137.412	2.64254	202.828	1357.64	26.1084	3.19473	1990.93	38.287
1C	52	60	a	cooked	wb	0.308	10.7346	1.30959	1.28062	432.379	8.31497	0.74909	137.412	2.64254	218.013	1357.64	26.1084	4.20062	1990.93	38.287
1C	52	90	a	cooked	wb	0.305	10.4906	1.23684	1.82599	432.379	8.31497	1.58556	137.412	2.64254	196.637	1357.64	26.1084	6.61551	1990.93	38.287
1C	52	120	a	cooked	wb	0.31	10.2842	1.14194	2.5529	432.379	8.31497	2.02891	137.412	2.64254	219.123	1357.64	26.1084	8.23841	1990.93	38.287
1C	52	180	a	cooked	wb	0.31	10.3968	1.02808	3.31824	432.379	8.31497	2.9948	137.412	2.64254	187.37	1357.64	26.1084	9.69925	1990.93	38.287
1C	52	240	a	cooked	wb	0.33	10.7909	1.14981	4.2603	432.379	8.31497	3.78974	137.412	2.64254	201.981	1357.64	26.1084	8.77417	1990.93	38.287
1C	52	300	a	cooked	wb	0.33	10.941	0.97411	4.14502	432.379	8.31497	3.84653	137.412	2.64254	218.408	1357.64	26.1084	9.94853	1990.93	38.287
1C	52	360	a	cooked	wb	0.303	10.059	0.975258	3.99389	432.379	8.31497	3.18393	137.412	2.64254	205.566	1357.64	26.1084	7.6906	1990.93	38.287
1C	52	420	a	cooked	wb	0.31	10.4719	0.867195	4.02225	432.379	8.31497	3.45719	137.412	2.64254	221.296	1357.64	26.1084	7.32715	1990.93	38.287
1C	52	480	a	cooked	wb	0.293	9.38342	0.917363	3.28695	432.379	8.31497	3.17819	137.412	2.64254	205.442	1357.64	26.1084	7.00926	1990.93	38.287
1C	52	540	a	cooked	wb	0.28	9.02685	0.830587	3.13068	432.379	8.31497	2.72045	137.412	2.64254	200.557	1357.64	26.1084	6.94215	1990.93	38.287
1C	52	-5	v	cooked	wb	0.323	10.8472	1.31861	0.850942	432.379	8.31497	0.392383	137.412	2.64254	210.117	0	0	0.981567	0	0
1C	52	30	v	cooked	wb	0.303	10.5282	1.35366	1.09332	432.379	8.31497	0.53866	137.412	2.64254	211.451	1357.64	26.1084	4.67398	1990.93	38.287
1C	52	60	v	cooked	wb	0.308	10.8472	1.30959	1.10729	432.379	8.31497	0.80984	137.412	2.64254	192.282	1357.64	26.1084	4.80625	1990.93	38.287
1C	52	90	v	cooked	wb	0.305	10.3405	1.23684	2.01071	432.379	8.31497	1.50539	137.412	2.64254	210.723	1357.64	26.1084	7.64429	1990.93	38.287
1C	52	120	v	cooked	wb	0.31	10.3217	1.14194	2.59979	432.379	8.31497	2.19093	137.412	2.64254	214.7	1357.64	26.1084	8.55405	1990.93	38.287
1C	52	180	v	cooked	wb	0.31	10.1341	1.02808	3.51818	432.379	8.31497	2.86964	137.412	2.64254	201.212	1357.64	26.1084	9.59978	1990.93	38.287
1C	52	240	v	cooked	wb	0.33	10.6971	1.14981	4.25914	432.379	8.31497	3.3981	137.412	2.64254	231.729	1357.64	26.1084	8.82239	1990.93	38.287
1C	52	300	v	cooked	wb	0.33	10.6408	0.97411	4.47945	432.379	8.31497	3.57924	137.412	2.64254	191.286	1357.64	26.1084	8.31249	1990.93	38.287
1C	52	360	v	cooked	wb	0.303	9.75875	0.975258	4.12748	432.379	8.31497	3.35426	137.412	2.64254	203.336	1357.64	26.1084	7.72493	1990.93	38.287
1C	52	420	v	cooked	wb	0.31	10.303	0.867195	3.898	432.379	8.31497	3.39997	137.412	2.64254	197.82	1357.64	26.1084	7.12571	1990.93	38.287
1C	52	480	v	cooked	wb	0.293	9.57108	0.917363	3.73599	432.379	8.31497	2.96594	137.412	2.64254	186.393	1357.64	26.1084	6.5451	1990.93	38.287
1C	52	540	v	cooked	wb	0.28	8.93302	0.830587	3.07838	432.379	8.31497	2.49351	137.412	2.64254	205.904	1357.64	26.1084	7.62366	1990.93	38.287
1C	52	-5	a	cooked	s	0.323			0.0656234	432.379	8.31497	0.0621466	137.412	2.64254	134.851	0	0	1.29503	0	0
1C	52	30	a	cooked	s	0.303			0.0840861	432.379	8.31497	0.0830615	137.412	2.64254	140.632	1357.64	26.1084	4.86922	1990.93	38.287
1C	52	60	a	cooked	s	0.308			0.143829	432.379	8.31497	0.15261	137.412	2.64254	145.538	1357.64	26.1084	6.4052	1990.93	38.287
1C	52	90	a	cooked	s	0.305			0.33239	432.379	8.31497	0.292575	137.412	2.64254	144.117	1357.64	26.1084	10.0525	1990.93	38.287
1C	52	120	a	cooked	s	0.31			0.387699	432.379	8.31497	0.390577	137.412	2.64254	136.432	1357.64	26.1084	10.2143	1990.93	38.287
1C	52	180	a	cooked	s	0.31			0.590803	432.379	8.31497	0.509863	137.412	2.64254	138.556	1357.64	26.1084	11.6165	1990.93	38.287
1C	52	240	a	cooked	s	0.33			0.689828	432.379	8.31497	0.606965	137.412	2.64254	144.93	1357.64	26.1084	11.6589	1990.93	38.287
1C	52	300	a	cooked	s	0.33			0.587507	432.379	8.31497	0.571238	137.412	2.64254	134.884	1357.64	26.1084	10.6317	1990.93	38.287
1C	52	360	a	cooked	s	0.303			0.590989	432.379	8.31497	0.494537	137.412	2.64254	143.688	1357.64	26.1084	10.2014	1990.93	38.287
1C	52	420	a	cooked	s	0.31			0.591672	432.379	8.31497	0.499456	137.412	2.64254	138.305	1357.64	26.1084	8.67833	1990.93	38.287
1C	52	480	a	cooked	s	0.293			0.603767	432.379	8.31497	0.497762	137.412	2.64254	139.517	1357.64	26.1084	8.74569	1990.93	38.287
1C	52	540	a	cooked	s	0.28			0.564329	432.379	8.31497	0.441805	137.412	2.64254	129.199	1357.64	26.1084	7.76406	1990.93	38.287
1C	52	-5	v	cooked	s	0.323			0.0725463	432.379	8.31497	0.0587636	137.412	2.64254	131.774	0	0	1.31343	0	0
1C	52	30	v	cooked	s	0.303			0.0978851	432.379	8.31497	0.0815064	137.412	2.64254	139.136	1357.64	26.1084	5.96814	1990.93	38.287
1C	52	60	v	cooked	s	0.308			0.171443	432.379	8.31497	0.154676	137.412	2.64254	129.581	1357.64	26.1084	6.10491	1990.93	38.287
1C	52	90	v	cooked	s	0.305			0.363169	432.379	8.31497	0.276524	137.412	2.64254	137.255	1357.64	26.1084	10.3943	1990.93	38.287
1C	52	120	v	cooked	s	0.31			0.406978	432.379	8.31497	0.334124	137.412	2.64254	136.36	1357.64	26.1084	11.1138	1990.93	38.287
1C	52	180	v	cooked	s	0.31			0.578211	432.379	8.31497	0.486992	137.412	2.64254	136.432	1357.64	26.1084	12.1401	1990.93	38.287
1C	52	240	v	cooked	s	0.33			0.700575	432.379	8.31497	0.580184	137.412	2.64254	140.519	1357.64	26.1084	12.1605	1990.93	38.287
1C	52	300	v	cooked	s	0.33			0.684964	432.379	8.31497	0.621963	137.412	2.64254	141.098	1357.64	26.1084	11.0263	1990.93	38.287
1C	52	360	v	cooked	s	0.303			0.604375	432.379	8.31497	0.489713	137.412	2.64254	146.896	1357.64	26.1084	9.50476	1990.93	38.287
1C	52	420	v	cooked	s	0.31			0.654147	432.379	8.31497	0.481586	137.412	2.64254	141.254	1357.64	26.1084	9.0923	1990.93	38.287
1C	52	480	v	cooked	s	0.293			0.629371	432.379	8.31497	0.465322	137.412	2.64254	125.959	1357.64	26.1084	8.51062	1990.93	38.287
1C	52	540	v	cooked	s	0.28			0.554496	432.379	8.31497	0.401164	137.412	2.64254	137.405	1357.64	26.1084	8.85085	1990.93	38.287
4	58	-5	a	cooked	wb	0.388	12.7239	1.10665	0.784993	425.851	7.34226	0.499494	130.937	2.25754	183.19	0	0	1.58139	0	0
4	58	30	a	cooked	wb	0.32	11.0161	1.06596	0.694064	425.851	7.34226	0.502731	130.937	2.25754	174.453	1237.88	21.3428	4.04172	1866.79	32.186
4	58	60	a	cooked	wb	0.333	11.6917	0.992138	0.872137	425.851	7.34226	0.812913	130.937	2.25754	167.427	1237.88	21.3428	5.9403	1866.79	32.186
4	58	90	a	cooked	wb	0.323	11.2601	0.765282	1.55833	425.851	7.34226	1.51024	130.937	2.25754	162.7	1237.88	21.3428	8.01561	1866.79	32.186
4	58	120	a	cooked	wb	0.31	11.185	0.744057	1.9571	425.851	7.34226	1.97386	130.937	2.25754	179.725	1237.88	21.3428	9.19958	1866.79	32.186
4	58	180	a	cooked	wb	0.335	11.5603	0.614825	2.68044	425.851	7.34226	2.23997	130.937	2.25754	179.773	1237.88	21.3428	8.09078	1866.79	32.186
4	58	240	a	cooked	wb	0.318	11.1099	0.72044	2.54566	425.851	7.34226	2.46688	130.937	2.25754	178.849	1237.88	21.3428	7.41664	1866.79	32.186
4	58	300	a	cooked	wb	0.323	11.2788	0.765672	2.62838	425.851	7.34226	2.5592	130.937	2.25754	175.877	1237.88	21.3428	6.38608	1866.79	32.186
4	58	360	a	cooked	wb	0.318	11.2788	0.830032	2.6202	425.851	7.34226	2.51981	130.937	2.25754	175.223	1237.88	21.3428	5.82103	1866.79	32.186
4	58	420	a	cooked	wb	0.338	11.5603	0.844882	2.77388	425.851	7.34226	2.34842	130.937	2.25754	165.312	1237.88	21.3428	4.85556	1866.79	32.186
4	58	480	a	cooked	wb	0.323	10.6032	0.793062	2.01703	425.851	7.34226	2.13932	130.937	2.25754	173	1237.88	21.3428	4.3888	1866.79	32.186
4	58	540	a	cooked	wb	0.333	11.7105	0.707075	2.29319	425.851	7.34226	2.28697	130.937	2.25754	180.617	1237.88	21.3428	5.17388	1866.79	32.186
4	58	-5	v	cooked	wb	0.388	13.0992	1.10665	0.389326	425.851	7.34226	0.469121	130.937	2.25754	177.816	0	0	1.64155	0	0
4	58	30	v	cooked	wb	0.32	11.1662	1.06596	0.40813	425.851	7.34226	0.43625	130.937	2.25754	175.845	1237.88	21.3428	6.96501	1866.79	32.186
4	58	60	v	cooked	wb	0.333	11.6354	0.992138	0.912362	425.851	7.34226	0.903135	130.937	2.25754	169.977	1237.88	21.3428	7.74031	1866.79	32.186
4	58	90	v	cooked	wb	0.323	11.1662	0.765282	1.84461	425.851	7.34226	1.60742	130.937	2.25754	183.231	1237.88	21.3428	10.1104	1866.79	32.186
4	58	120	v	cooked	wb	0.31	10.8847	0.744057	2.68452	425.851	7.34226	2.10343	130.937	2.25754	171.902	1237.88	21.3428	9.44214	1866.79	32.186
4	58	180	v	cooked	wb	0.335	11.4102	0.614825	3.03484	425.851	7.34226	2.32576	130.937	2.25754	169.904	1237.88	21.3428	7.50091	1866.79	32.186
4	58	240	v	cooked	wb	0.318	10.7158	0.72044	2.9955	425.851	7.34226	2.42812	130.937	2.25754	177.885	1237.88	21.3428	7.39934	1866.79	32.186
4	58	300	v	cooked	wb	0.323	10.9598	0.765672	2.9321	425.851	7.34226	2.41128	130.937	2.25754	174.519	1237.88	21.3428	6.15877	1866.79	32.186
4	58	360	v	cooked	wb	0.318	10.5282	0.830032	2.62461	425.851	7.34226	2.22724	130.937	2.25754	174.117	1237.88	21.3428	5.88473	1866.79	32.186
4	58	420	v	cooked	wb	0.338	11.3164	0.844882	2.76242	425.851	7.34226	2.43029	130.937	2.25754	187.041	1237.88	21.3428	6.05786	1866.79	32.186
4	58	480	v	cooked	wb	0.323	10.6032	0.793062	2.43398	425.851	7.34226	2.11013	130.937	2.25754	177.294	1237.88	21.3428	5.30191	1866.79	32.186
4	58	540	v	cooked	wb	0.333	11.2038	0.707075	2.57145	425.851	7.34226	2.23258	130.937	2.25754	176.674	1237.88	21.3428	5.11269	1866.79	32.186
4	58	-5	a	cooked	s	0.388			0.44168	425.851	7.34226	0.0779785	130.937	2.25754	153.468	0	0	1.49818	0	0
4	58	30	a	cooked	s	0.32			0.43971	425.851	7.34226	0.111637	130.937	2.25754	149.741	1237.88	21.3428	6.04305	1866.79	32.186
4	58	60	a	cooked	s	0.333			0.38647	425.851	7.34226	0.161125	130.937	2.25754	141.409	1237.88	21.3428	8.34358	1866.79	32.186
4	58	90	a	cooked	s	0.323			0.54101	425.851	7.34226	0.316863	130.937	2.25754	155.524	1237.88	21.3428	11.8473	1866.79	32.186
4	58	120	a	cooked	s	0.31			0.81233	425.851	7.34226	0.458469	130.937	2.25754	151.335	1237.88	21.3428	11.8282	1866.79	32.186
4	58	180	a	cooked	s	0.335			0.60245	425.851	7.34226	0.443772	130.937	2.25754	143.674	1237.88	21.3428	9.41744	1866.79	32.186
4	58	240	a	cooked	s	0.318			0.71348	425.851	7.34226	0.554431	130.937	2.25754	145.452	1237.88	21.3428	8.78461	1866.79	32.186
4	58	300	a	cooked	s	0.323			0.73167	425.851	7.34226	0.390565	130.937	2.25754	140.469	1237.88	21.3428	7.37087	1866.79	32.186
4	58	360	a	cooked	s	0.318			0.79289	425.851	7.34226	0.426549	130.937	2.25754	142.875	1237.88	21.3428	7.07793	1866.79	32.186
4	58	420	a	cooked	s	0.338			0.65776	425.851	7.34226	0.45723	130.937	2.25754	141.763	1237.88	21.3428	5.79977	1866.79	32.186
4	58	480	a	cooked	s	0.323			0.75865	425.851	7.34226	0.425739	130.937	2.25754	145.151	1237.88	21.3428	5.82161	1866.79	32.186
4	58	540	a	cooked	s	0.333			0.68453	425.851	7.34226	0.444265	130.937	2.25754	145.443	1237.88	21.3428	4.94329	1866.79	32.186
4	58	-5	v	cooked	s	0.388			0.28422	425.851	7.34226	0.0800623	130.937	2.25754	142.307	0	0	1.41335	0	0
4	58	30	v	cooked	s	0.32			0.25646	425.851	7.34226	0.100559	130.937	2.25754	142.773	1237.88	21.3428	7.36449	1866.79	32.186
4	58	60	v	cooked	s	0.333			0.43548	425.851	7.34226	0.21292	130.937	2.25754	150.336	1237.88	21.3428	10.238	1866.79	32.186
4	58	90	v	cooked	s	0.323			0.52213	425.851	7.34226	0.30697	130.937	2.25754	154.139	1237.88	21.3428	13.4408	1866.79	32.186
4	58	120	v	cooked	s	0.31			0.68654	425.851	7.34226	0.329504	130.937	2.25754	151.658	1237.88	21.3428	12.5372	1866.79	32.186
4	58	180	v	cooked	s	0.335			0.80469	425.851	7.34226	0.454113	130.937	2.25754	162.604	1237.88	21.3428	10.2702	1866.79	32.186
4	58	240	v	cooked	s	0.318			0.771403	425.851	7.34226	0.509543	130.937	2.25754	150.046	1237.88	21.3428	9.46162	1866.79	32.186
4	58	300	v	cooked	s	0.323			0.684723	425.851	7.34226	0.368981	130.937	2.25754	150.193	1237.88	21.3428	8.05669	1866.79	32.186
4	58	360	v	cooked	s	0.318			0.593482	425.851	7.34226	0.416295	130.937	2.25754	143.536	1237.88	21.3428	6.8443	1866.79	32.186
4	58	420	v	cooked	s	0.338			0.592324	425.851	7.34226	0.360682	130.937	2.25754	154.232	1237.88	21.3428	6.56411	1866.79	32.186
4	58	480	v	cooked	s	0.323			0.57141	425.851	7.34226	0.403627	130.937	2.25754	142.491	1237.88	21.3428	6.09073	1866.79	32.186
4	58	540	v	cooked	s	0.333			0.593279	425.851	7.34226	0.400806	130.937	2.25754	154.162	1237.88	21.3428	5.72526	1866.79	32.186
5	65.4	-5	a	cooked	wb	0.315	10.378	1.344	0.337087	495.454	7.57575		149.391	2.28427	180.047	0	0	0	0	0
5	65.4	30	a	cooked	wb	0.298	10.3217	1.449	0.365477	495.454	7.57575	0.14746	149.391	2.28427	175.489	1088.85	16.6491	3.3286	1525.42	23.3245
5	65.4	60	a	cooked	wb	0.29	9.87135	1.769	0.718777	495.454	7.57575	0.332295	149.391	2.28427	180.2	1088.85	16.6491	6.63687	1525.42	23.3245
5	65.4	90	a	cooked	wb	0.28	9.64615	1.692	1.47188	495.454	7.57575	1.161	149.391	2.28427	174.094	1088.85	16.6491	9.42066	1525.42	23.3245
5	65.4	120	a	cooked	wb	0.29	9.62738	1.712	1.83661	495.454	7.57575	1.61155	149.391	2.28427	177.019	1088.85	16.6491	8.48691	1525.42	23.3245
5	65.4	180	a	cooked	wb	0.293	10.059	1.377	2.05298	495.454	7.57575	1.72426	149.391	2.28427	189.561	1088.85	16.6491	6.72594	1525.42	23.3245
5	65.4	240	a	cooked	wb	0.295	10.0402	1.239	1.9784	495.454	7.57575	1.57148	149.391	2.28427	175.719	1088.85	16.6491	6.23422	1525.42	23.3245
5	65.4	300	a	cooked	wb	0.298	10.0965	1.149	1.89667	495.454	7.57575	1.48112	149.391	2.28427	177.281	1088.85	16.6491	5.19972	1525.42	23.3245
5	65.4	360	a	cooked	wb	0.303	10.1904	1.118	1.57404	495.454	7.57575	1.32005	149.391	2.28427	170.67	1088.85	16.6491	4.58659	1525.42	23.3245
5	65.4	420	a	cooked	wb	0.303	10.0215	1.465	1.91058	495.454	7.57575	1.18846	149.391	2.28427	174.373	1088.85	16.6491	4.07407	1525.42	23.3245
5	65.4	480	a	cooked	wb	0.293	9.96518	1.299	1.49723	495.454	7.57575	1.2156	149.391	2.28427	177.33	1088.85	16.6491	3.79008	1525.42	23.3245
5	65.4	540	a	cooked	wb	0.285	9.66491	1.077	1.45164	495.454	7.57575	1.11294	149.391	2.28427	170.174	1088.85	16.6491	3.39083	1525.42	23.3245
5	65.4	-5	v	cooked	wb	0.315	10.378	1.344	0.253861	495.454	7.57575		149.391	2.28427	166.627	0	0	0	0	0
5	65.4	30	v	cooked	wb	0.298	10.4719	1.449	0.365477	495.454	7.57575	0.127325	149.391	2.28427	171.473	1088.85	16.6491	4.56592	1525.42	23.3245
5	65.4	60	v	cooked	wb	0.29	9.98395	1.769	0.725311	495.454	7.57575	0.462559	149.391	2.28427	169.038	1088.85	16.6491	8.38645	1525.42	23.3245
5	65.4	90	v	cooked	wb	0.28	9.40218	1.692	1.48614	495.454	7.57575	1.272	149.391	2.28427	160.64	1088.85	16.6491	9.23804	1525.42	23.3245
5	65.4	120	v	cooked	wb	0.29	9.70245	1.712	1.89327	495.454	7.57575	1.73095	149.391	2.28427	166.704	1088.85	16.6491	8.35175	1525.42	23.3245
5	65.4	180	v	cooked	wb	0.293	10.0965	1.377	2.43045	495.454	7.57575	1.75891	149.391	2.28427	174.602	1088.85	16.6491	6.80049	1525.42	23.3245
5	65.4	240	v	cooked	wb	0.295	9.83381	1.239	2.05841	495.454	7.57575	1.62681	149.391	2.28427	166.032	1088.85	16.6491	6.32225	1525.42	23.3245
5	65.4	300	v	cooked	wb	0.298	10.0402	1.149	1.89089	495.454	7.57575	1.48153	149.391	2.28427	161.183	1088.85	16.6491	5.29414	1525.42	23.3245
5	65.4	360	v	cooked	wb	0.303	10.0402	1.118	1.72735	495.454	7.57575	1.32762	149.391	2.28427	164.86	1088.85	16.6491	4.79005	1525.42	23.3245
5	65.4	420	v	cooked	wb	0.303	9.73998	1.465	1.71814	495.454	7.57575	1.2166	149.391	2.28427	163.292	1088.85	16.6491	4.08111	1525.42	23.3245
5	65.4	480	v	cooked	wb	0.293	9.51478	1.299	1.17856	495.454	7.57575	1.07355	149.391	2.28427	173.38	1088.85	16.6491	4.23565	1525.42	23.3245
5	65.4	540	v	cooked	wb	0.285	9.32712	1.077	1.11125	495.454	7.57575	1.13486	149.391	2.28427	166.844	1088.85	16.6491	3.49613	1525.42	23.3245
5	65.4	-5	a	cooked	s	0.315			0.024716	495.454	7.57575	0.00762033	149.391	2.28427	142.242	0	0	0	0	0
5	65.4	30	a	cooked	s	0.298			0.0594113	495.454	7.57575	0.0289036	149.391	2.28427	137.586	1088.85	16.6491	5.18368	1525.42	23.3245
5	65.4	60	a	cooked	s	0.29			0.320865	495.454	7.57575	0.125504	149.391	2.28427	145.635	1088.85	16.6491	9.66146	1525.42	23.3245
5	65.4	90	a	cooked	s	0.28			0.420147	495.454	7.57575	0.345844	149.391	2.28427	127.162	1088.85	16.6491	10.9307	1525.42	23.3245
5	65.4	120	a	cooked	s	0.29			0.610457	495.454	7.57575	0.461099	149.391	2.28427	149.827	1088.85	16.6491	10.9095	1525.42	23.3245
5	65.4	180	a	cooked	s	0.293			0.504497	495.454	7.57575	0.397878	149.391	2.28427	148.8	1088.85	16.6491	9.1103	1525.42	23.3245
5	65.4	240	a	cooked	s	0.295			0.469911	495.454	7.57575	0.391639	149.391	2.28427	139.397	1088.85	16.6491	8.02832	1525.42	23.3245
5	65.4	300	a	cooked	s	0.298			0.487731	495.454	7.57575	0.367688	149.391	2.28427	145.011	1088.85	16.6491	6.49558	1525.42	23.3245
5	65.4	360	a	cooked	s	0.303			0.427764	495.454	7.57575	0.329249	149.391	2.28427	137.025	1088.85	16.6491	6.50398	1525.42	23.3245
5	65.4	420	a	cooked	s	0.303			0.37645	495.454	7.57575	0.29575	149.391	2.28427	142.584	1088.85	16.6491	4.8483	1525.42	23.3245
5	65.4	480	a	cooked	s	0.293			0.348077	495.454	7.57575	0.274543	149.391	2.28427	143.145	1088.85	16.6491	4.61398	1525.42	23.3245
5	65.4	540	a	cooked	s	0.285			0.241143	495.454	7.57575	0.237662	149.391	2.28427	138.918	1088.85	16.6491	3.67038	1525.42	23.3245
5	65.4	-5	v	cooked	s	0.315			0.198503	495.454	7.57575	0.00165846	149.391	2.28427	131.674	0	0	0	0	0
5	65.4	30	v	cooked	s	0.298			0.310852	495.454	7.57575	0.0361021	149.391	2.28427	137.928	1088.85	16.6491	5.86815	1525.42	23.3245
5	65.4	60	v	cooked	s	0.29			0.351851	495.454	7.57575	0.141255	149.391	2.28427	143.609	1088.85	16.6491	11.1936	1525.42	23.3245
5	65.4	90	v	cooked	s	0.28			0.648364	495.454	7.57575	0.368056	149.391	2.28427	143.185	1088.85	16.6491	12.4473	1525.42	23.3245
5	65.4	120	v	cooked	s	0.29			0.678699	495.454	7.57575	0.447625	149.391	2.28427	143.553	1088.85	16.6491	11.3427	1525.42	23.3245
5	65.4	180	v	cooked	s	0.293			0.615991	495.454	7.57575	0.382309	149.391	2.28427	149.506	1088.85	16.6491	8.42273	1525.42	23.3245
5	65.4	240	v	cooked	s	0.295			0.587076	495.454	7.57575	0.355595	149.391	2.28427	155.598	1088.85	16.6491	7.91768	1525.42	23.3245
5	65.4	300	v	cooked	s	0.298			0.517164	495.454	7.57575	0.35146	149.391	2.28427	152.763	1088.85	16.6491	6.87111	1525.42	23.3245
5	65.4	360	v	cooked	s	0.303			0.52514	495.454	7.57575	0.30652	149.391	2.28427	147.646	1088.85	16.6491	5.47167	1525.42	23.3245
5	65.4	420	v	cooked	s	0.303			0.622346	495.454	7.57575	0.28305	149.391	2.28427	151.166	1088.85	16.6491	4.95607	1525.42	23.3245
5	65.4	480	v	cooked	s	0.293			0.49842	495.454	7.57575	0.24785	149.391	2.28427	147.119	1088.85	16.6491	4.49946	1525.42	23.3245
5	65.4	540	v	cooked	s	0.285			0.4053	495.454	7.57575	0.2266	149.391	2.28427	138.49	1088.85	16.6491	3.98262	1525.42	23.3245

## Sheet: legend
Pig	BW	Sampling time	Blood vessel	Treatment	Blood compartment	Hematocrite	Hemoglobin	debit WB	THg_level	THg_Intake	THg_Intake_BW adjusted	MeHg_level	Intake_MeHg	MeHg_Intake_BW_adjusted	Se_level	Intake_Se	Se_Intake_BW_adjusted	As_level	Intake_As	As_Intake_BW_adjusted
pig ID	body weight (kg)	minutes	artery or vein	raw or cooked	whole blood or serum	%	g/100 mL	L/min	ug/L	ug	ug/kg bw	ug/L	ug	ug/kg bw	ug/L	ug	ug/kg bw	ug/L	ug	ug/kg bw
